# Supplementary material for: Experimental translocations to low predation lead to non-parallel increases in relative brain size
Source: Biol Lett. 2020 Jan 22;16(1):20190654. doi: 10.1098/rsbl.2019.0654 (PMC7013489; doi:10.1098/rsbl.2019.0654)
Supplement: Analysis Code [file rsbl20190654supp2.csv]

	Population	Sex	Length_mm	BrainMass_mg	CerVol	DorsMedVol	TelVol	OptTectVol	OlfBulbVol	HypVol
1	Guanapo	Female	18.7	2.66	0.200208	0.06462277	0.2838076	0.7906775	0.003822814	0.2387729
2	UpperLalaja	Female	19.2	3.26	0.2445881	0.11149902	0.3793486	1.2167837	0.010890547	0.27432455
3	UpperLalaja	Female	21.6	4.28	0.4381865	0.19501143	0.4852508	1.4404659	0.013248787	0.38985863
4	Taylor	Female	18.4	3.02	0.2186143	0.09996179	0.4189017	0.9473938	0.010066177	0.25628056
5	Taylor	Female	26.5	3.98	0.4259927	0.15093566	0.4630557	1.1669774	0.01345962	0.38553722
6	Caigul	Female	19.5	2.22	0.2258336	0.08545424	0.3099421	0.7175861	0.008182813	0.20233381
7	Guanapo	Female	23.6	3.64	0.5140107	0.14536873	0.456824	1.2624974	0.016941775	0.36644371
8	Caigul	Female	18.3	2.43	0.2124597	0.0776476	0.2701351	0.7345465	0.01093485	0.20359295
9	LowerLalaja	Female	21	2.81	0.2518291	0.10374727	0.3413301	0.9259111	0.01067572	0.23737733
10	Taylor	Female	26.3	4.81	0.4933169	0.18293597	0.6075559	1.5077559	0.019239189	0.37847495
11	Taylor	Female	21.7	3.23	0.267527	0.08633723	0.3125307	1.0453232	0.009382376	0.26319944
12	UpperLalaja	Female	19.1	3.01	0.2587372	0.08581985	0.3416563	0.9511053	0.007904625	0.26795908
13	UpperLalaja	Female	26.5	4.36	0.554	0.125	0.4	1.378	0.005	0.36699724
14	Taylor	Female	23	4.03	0.3859197	0.07803445	0.4102688	1.1429263	0.010479399	0.3009121
15	Guanapo	Female	18.7	2.47	0.1975005	0.05824485	0.3103778	0.8290178	0.005911339	0.19592345
16	Caigul	Female	15.6	1.77	0.1519782	0.03842472	0.1958385	0.5759512	0.002445804	0.12601958
17	LowerLalaja	Female	22.8	3.9	0.4451822	0.09487522	0.4625314	1.3801625	0.011655133	0.28239649
18	Taylor	Female	18.7	2.44	0.1843586	0.05983146	0.2583828	0.7518003	0.003009995	0.15757892
19	Caigul	Female	20.1	2.41	0.2472058	0.08385041	0.2617935	0.9053935	0.003350764	0.24000597
20	LowerLalaja	Female	24.1	4.08	0.447984	0.10611397	0.4886231	1.2054042	0.005422554	0.26931182
21	Taylor	Female	17.3	1.95	0.1750497	0.06442098	0.2957613	0.629251	0.003603857	0.16007215
22	UpperLalaja	Female	20.1	3.59	0.2066423	0.0811824	0.3332475	1.0239451	0.007353319	0.31079274
23	Taylor	Female	20.9	2.93	0.2747405	0.0845842	0.3291248	0.8930675	0.00736288	0.18599715
24	Caigul	Female	20.9	2.83	0.182868	0.07595636	0.2669699	0.7835928	0.004861821	0.23818935
25	LowerLalaja	Female	22	3.53	0.2750225	0.09305368	0.3538633	1.0832375	0.005294486	0.24067226
26	Guanapo	Female	21.2	3.34	0.2396476	0.09834909	0.3098938	0.8923317	0.006927225	0.25479166
27	LowerLalaja	Female	15.6	2.02	0.1509248	0.05693416	0.2171564	0.5657444	0.003254886	0.17291014
28	Taylor	Female	19.7	2.64	0.2286293	0.07546893	0.2981308	0.7666691	0.00636503	0.19364489
29	UpperLalaja	Female	18.5	2.37	0.2304163	0.06717716	0.2487967	0.6831265	0.004487077	0.19288898
30	Guanapo	Female	16.3	1.87	0.1446929	0.05028228	0.1756186	0.4736343	0.003392394	0.15173918
31	LowerLalaja	Female	18.1	2.75	0.2284144	0.08462498	0.2961277	0.7147156	0.005726115	0.23843331
32	Caigul	Female	17.1	2.17	0.2283592	0.05463902	0.3190459	0.7476681	0.004759378	0.14368835
33	Taylor	Female	17.8	2.79	0.1862204	0.06757704	0.2736467	0.7979181	0.006300011	0.25978026
34	UpperLalaja	Female	21	3.02	0.2772216	0.06045505	0.2445846	0.7665556	0.005136029	0.16969302
35	Guanapo	Female	20.1	3.01	0.1912886	0.0636047	0.2455099	0.9011986	0.006580109	0.23046226
36	Taylor	Female	16.4	2.65	0.1883173	0.06849856	0.2821048	0.7199421	0.005690941	0.19477839
37	Caigul	Female	15.2	1.61	0.1279543	0.04543235	0.1470955	0.4257725	0.00344943	0.10724532
38	UpperLalaja	Female	21.1	3.38	0.2993161	0.06573804	0.2563424	0.9368659	0.004954848	0.22489667
39	Guanapo	Female	19.8	2.66	0.254368	0.06090506	0.2372392	0.7135174	0.004184654	0.18770167
40	LowerLalaja	Female	16.3	2.1	0.1938831	0.05641528	0.1763109	0.5795435	0.003414059	0.14413917
41	Taylor	Female	14.7	1.51	0.1242878	0.03566025	0.2056069	0.4279127	0.005259304	0.09998293
42	Caigul	Female	13.6	1.67	0.1270773	0.03116537	0.1346722	0.4394198	0.002972845	0.10063684
43	Caigul	Male	19.8	3.34	0.2402026	0.06832015	0.2820948	0.9000048	0.005484964	0.2031509
44	Guanapo	Male	15.6	2.13	0.1431229	0.04031246	0.1996637	0.6451634	0.003946798	0.13457109
45	Taylor	Male	17.5	2.78	0.2592575	0.05528117	0.3340188	1.103756	0.00419616	0.25488807
46	UpperLalaja	Male	15.2	2.24	0.1928866	0.05259449	0.2035179	0.8487157	0.003647119	0.1898537
47	LowerLalaja	Male	18.4	3.23	0.297173	0.09242579	0.3497145	1.28577	0.006086815	0.26194524
48	Taylor	Male	19.5	3.44	0.3787332	0.07937339	0.3258729	1.3939492	0.004028877	0.34054343
49	Caigul	Male	16.8	2.34	0.2584449	0.05736309	0.2571231	0.8606394	0.005224287	0.22676735
50	Guanapo	Male	14.7	1.96	0.2242175	0.04199441	0.1969032	0.7868301	0.004536667	0.19974822
51	LowerLalaja	Male	16.4	2.85	0.2648397	0.10301255	0.3381679	1.0380569	0.0055829	0.22824808
52	UpperLalaja	Male	15.8	2.2	0.2041328	0.0673676	0.2307673	0.8385146	0.002144807	0.16462356
53	Taylor	Male	16.8	2.7	0.2206503	0.08078588	0.2664565	1.0425225	0.003901548	0.24521601
54	Caigul	Male	16.2	2.26	0.2302921	0.05287959	0.2317058	0.9406686	0.003380918	0.19418767
55	Guanapo	Male	16.6	2.69	0.2299276	0.0593406	0.2714566	0.9882218	0.004455708	0.21962654
56	LowerLalaja	Male	16.5	2.61	0.2599291	0.08272754	0.2652078	0.9796791	0.002814626	0.19157754
57	UpperLalaja	Male	14.3	2.23	0.1967454	0.05781435	0.2618634	0.9731163	0.002680839	0.20093243
58	Taylor	Male	18.2	3.07	0.2781105	0.05771443	0.2764543	1.2296529	0.006128168	0.29206144
59	Guanapo	Male	16	2.33	0.2167414	0.05165301	0.2481831	0.9021678	0.003398157	0.2201274
60	UpperLalaja	Male	15.1	2.82	0.3126202	0.07957411	0.2618531	1.0018967	0.002747263	0.27271073
61	Caigul	Male	15.3	2.26	0.2289752	0.05175384	0.229389	0.9684407	0.002533425	0.17140014
62	LowerLalaja	Male	16	2.04	0.1606936	0.0405393	0.1859802	0.7499562	0.001699219	0.13115726
63	Taylor	Male	16.2	2.73	0.1666076	0.06040728	0.3117317	0.974721	0.002854483	0.21678897
64	Guanapo	Male	15.9	2	0.1651561	0.04251013	0.2253746	0.6868058	0.003026036	0.15614801
65	UpperLalaja	Male	15	2.3	0.1658172	0.03905146	0.2008619	0.7005796	0.002312625	0.16082789
66	Caigul	Male	16.3	2.38	0.191141	0.04635255	0.2041887	1.0350647	0.001213512	0.15381859
67	LowerLalaja	Male	16.1	3.07	0.1885204	0.06446178	0.3354466	1.0859698	0.002596172	0.26733347
68	Taylor	Male	17.4	2.94	0.246606	0.06061444	0.3056642	1.0480059	0.00497385	0.21105744
69	Guanapo	Male	15.7	2.24	0.1784856	0.05237408	0.2243267	0.9229649	0.00327251	0.124873
70	UpperLalaja	Male	16.1	2.76	0.2044755	0.04349552	0.2502721	1.2082955	0.001827938	0.19321162
71	Caigul	Male	16.7	2.44	0.2275952	0.04391254	0.2708611	0.9820302	0.002267275	0.17478687
72	LowerLalaja	Male	14.8	2.2	0.1657034	0.04190626	0.2340311	0.7511859	0.002659811	0.17528362
73	Taylor	Male	15.1	2.62	0.1903278	0.04875929	0.3030325	0.8829217	0.002233157	0.20075306
74	Caigul	Male	16.6	2.9	0.2084096	0.06667904	0.2720887	1.042017	0.003824356	0.22667563
75	UpperLalaja	Male	15.8	3.23	0.2955658	0.05949935	0.3628343	1.3008692	0.003140575	0.26087634
76	Guanapo	Male	14.7	1.97	0.1167699	0.03644014	0.1842216	0.7286402	0.003306491	0.14514334
77	Taylor	Male	16.6	2.88	0.2237286	0.05028315	0.2702714	0.9792156	0.002727639	0.19356806
78	LowerLalaja	Male	15.7	2.74	0.1565023	0.05719738	0.2431785	0.8821694	0.003599372	0.22224119
79	Caigul	Male	17	2.37	0.1563946	0.04748507	0.221208	0.7776587	0.002877753	0.20623265
80	UpperLalaja	Male	15.8	2.42	0.1638529	0.03695223	0.1975301	0.9061603	0.003201656	0.18776245
81	Caigul	Male	17.5	2.52	0.1771815	0.04030368	0.2275222	0.8293835	0.004360559	0.22038936
82	Taylor	Male	13.9	1.65	0.1203744	0.02959	0.1695139	0.507071	0.002573399	0.14783387
83	UpperLalaja	Male	16.1	2.54	0.1989918	0.06402639	0.2472068	0.9559515	0.005258718	0.18395575
84	Caigul	Male	16.2	2.61	0.1965132	0.04483643	0.2165296	0.9878739	0.003276213	0.14191486
85	Taylor	Male	15.5	1.97	0.1220758	0.04473362	0.1710469	0.5214703	0.002056609	0.15997768
86	UpperLalaja	Male	14.8	2.4	0.1443127	0.04582908	0.2207981	0.7904152	0.003181081	0.1819811
87	LowerLalaja	Male	14.4	2.53	0.1713712	0.04327581	0.2167951	0.7801517	0.003997313	0.16334882
88	Guanapo	Male	14.9	2	0.1548496	0.03904512	0.1608222	0.6865727	0.002575443	0.11986366
89	Caigul	Male	16.2	2.05	0.1485697	0.0384018	0.1774367	0.7084869	0.002277604	0.17685299
90	UpperLalaja	Male	13.2	1.53	0.1138997	0.02722283	0.1486968	0.5661685	0.002288676	0.10307082
91	Taylor	Male	15.4	2.12	0.1446055	0.03876239	0.1572757	0.6499228	0.002270017	0.12826699
92	Caigul	Male	13.8	1.94	0.140805	0.03573045	0.1869476	0.641334	0.002596831	0.13430371
93	LowerLalaja	Male	15.2	2.55	0.1664418	0.04819589	0.216693	0.8623884	0.003991447	0.18761469
94	Caigul	Male	13.8	1.59	0.1199071	0.03342708	0.143842	0.4863474	0.003043182	0.09128267
95	LowerLalaja	Male	15.7	2.66	0.1921917	0.04629717	0.2317514	0.939971	0.003652507	0.17726804
96	Guanapo	Male	13.2	1.62	0.130672	0.04161688	0.1688909	0.5276157	0.001687567	0.12874529
97	Taylor	Male	15.7	2.56	0.2120112	0.06516163	0.2163301	0.8011393	0.005051433	0.1509119
98	UpperLalaja	Male	15.1	2.05	0.1782859	0.03704411	0.1756089	0.6206147	0.004250187	0.14061486
99	Caigul	Male	14.3	1.99	0.1190251	0.04160491	0.2094361	0.6204903	0.00374618	0.15392114
